# Supplementary material for: CATH v4.4: major expansion of CATH by experimental and predicted structural data
Source: Nucleic Acids Res. 2024 Nov 20;53(D1):D348–55. doi: 10.1093/nar/gkae1087 (PMC11701635; doi:10.1093/nar/gkae1087)
Supplement: gkae1087_Supplemental_File [file gkae1087_supplemental_file.xlsx]

## Sheet: New_Architectures(36)
Sr. no.	Source	Class	New Architecture names	Putative architecture Code	Representative ID
1	PDB	2	10 propeller	2.145	5nnjB
2	PDB	3	3-bladed Alpha beta propeller	3.72	5h3kA03
3	TED	1	Alpha barrel	1.6	AF-A0A3M3XW95-F1-model_v4_TED01
4	TED	1	11-helix propeller	1.7	AF-A0A6C0LIE9-F1-model_v4_TED01
5	TED	1	Alpha disc	1.9	AF-A0A7C5SDZ9-F1-model_v4_TED01
6	TED	2	11-bladed-propeller	2.147	AF-A0A1V6M2Y0-F1-model_v4_TED02
7	TED	2	3-big-bladed beta propeller	3.73	AF-A0A7Y5L0J9-F1-model_v4_TED01
8	TED	2	4-Beta olenoid	2.162	AF-A0A0T6A749-F1-model_v4_TED01
9	TED	2	5-Beta hairpins barrel	2.44	AF-S0FP91-F1-model_v4_TED01
10	TED	2	5-Beta solenoid	2.164	AF-A0A4R2IAV8-F1-model_v4_TED02
11	TED	2	6-Beta hairpins barrel	2.46	AF-A0A1F6T0C4-F1-model_v4_TED01
12	TED	2	Beta Dumbell	2.19	AF-A0A2B9DJY5-F1-model_v4_TED01
13	TED	2	Beta Dumbell-2	2.2	AF-A0A3C0I253-F1-model_v4_TED04
14	TED	2	Beta-Beta prism	2.95	AF-A0A841FHS0-F1-model_v4_TED01
15	TED	2	Beta-toblerone	2.45	AF-A0A0N4VHI1-F1-model_v4_TED01
16	TED	2	Distorted Beta barrel	2.42	AF-A0A0S4IKA4-F1-model_v4_TED01
17	TED	2	Double Beta barrels	2.44	AF-A0A321LSL1-F1-model_v4_TED01
18	TED	2	Mixed 2-4 Beta solenoid	2.168	AF-A0A4D8XNK1-F1-model_v4_TED01
19	TED	2	Beta-double-sheet	2.25	AF-A0A1V4UYT6-F1-model_v4_TED01
20	TED	2	6-Beta solenoid	2.166	AF-A0A0G3WK72-F1-model_v4_TED01
21	TED	3	Alpha beta V-Wafer	3.1	AF-A0A0U1NRJ1-F1-model_v4_TED01
22	TED	3	Alpha-beta flower	3.11	AF-A0A4R6WPH5-F1-model_v4_TED01
23	TED	3	Triangular Alpha beta sandwich	3.64	AF-A0A2E0S8K6-F1-model_v4_TED01
24	TED	3	Split Alpha beta sandwich	3.63	AF-A0A7J9X0G4-F1-model_v4_TED01
25	TED	3	5-layer (ababa) sandwich	3.62	AF-A0A8B3I274-F1-model_v4_TED01
26	TED	3	Alpha beta barrel cone	3.15	AF-K8A163-F1-model_v4_TED01
27	TED	3	2-bladed Alpha beta propeller	3.71	AF-A0A7C8EC21-F1-model_v4_TED01
28	TED	3	3-Beta Rolls	2.35	AF-A0A0T5ZT54-F1-model_v4_TED01
29	TED	3	4-bladed Alpha beta propeller	3.74	AF-A0A7D9E1B3-F1-model_v4_TED01
30	TED	3	Alpha beta cone	3.12	AF-K6TT75-F1-model_v4_TED01
31	TED	3	Alpha-6 beta-6 roll	3.13	AF-A0A3M1YH15-F1-model_v4_TED01
32	TED	3	Alpha-Beta-Alpha dumbell	3.14	AF-A0A1E4J2S9-F1-model_v4_TED01
33	TED	3	3 Beta barrels	2.45	AF-R9TAZ5-F1-model_v4_TED01
34	TED	2	3-Beta sandwichs	2.65	AF-A0A0P6YGG3-F1-model_v4_TED01
35	TED	3	2-Alpha beta Roll	3.12	AF-A0A261EVD5-F1-model_v4_TED01
36	TED	2	4 beta-sandwich propeller	2.21	AF-A0A7W1A3C2-F1-model_v4_TED01

## Sheet: New_folds_TED(479)
Sr. no.	Accession	Class	Architecture	Putative Architecture code	Dataset
1	AF-A0A4R3Q746-F1-model_v4_TED03	1	2 Solenoid	2.15	Non-symmetry datatset
2	AF-A0A077AYS2-F1-model_v4_TED01	2	2 Solenoid	2.15	Non-symmetry datatset
3	AF-A0A0D1E1G8-F1-model_v4_TED01	2	2-Layer Sandwich	3.3	Non-symmetry datatset
4	AF-A0A4P0TFK6-F1-model_v4_TED03	2	3 Solenoid	2.16	Non-symmetry datatset
5	AF-A0A2E3C870-F1-model_v4_TED02	3	3-Layer (aba) sandwich	3.4	Non-symmetry datatset
6	AF-A0A379PLI0-F1-model_v4_TED03	3	3-Layer (aba) sandwich	3.4	Non-symmetry datatset
7	AF-A0A147BMD9-F1-model_v4_TED03	3	3-Layer (aba) sandwich	3.4	Non-symmetry datatset
8	AF-A0A178M0U6-F1-model_v4_TED01	3	3-Layer (aba) sandwich	3.4	Non-symmetry datatset
9	AF-A0A3B9HWC3-F1-model_v4_TED02	3	3-Layer (aba) sandwich	3.4	Non-symmetry datatset
10	AF-A0A3E2Y3F1-F1-model_v4_TED01	3	3-Layer (aba) sandwich	3.4	Non-symmetry datatset
11	AF-A0A3N5HM95-F1-model_v4_TED03	3	3-Layer (aba) sandwich	3.4	Non-symmetry datatset
12	AF-A0A3R6FRW6-F1-model_v4_TED01	3	3-Layer (aba) sandwich	3.4	Non-symmetry datatset
13	AF-A0A0H3F4U0-F1-model_v4_TED01	2	3-Layer (aba) sandwich	3.4	Non-symmetry datatset
14	AF-A0A155XQ59-F1-model_v4_TED02	3	3-Layer (bab) sandwich	3.5	Non-symmetry datatset
15	AF-A0A0S2ZR09-F1-model_v4_TED04	2	3-Layer (bab) sandwich	3.5	Non-symmetry datatset
16	AF-A0A2X4XJ45-F1-model_v4_TED01	2	3-Layer Sandwich	2.102	Non-symmetry datatset
17	AF-A0A1H6VE99-F1-model_v4_TED01	2	3-Layer Sandwich	2.102	Non-symmetry datatset
18	AF-A0A1Q4G9U7-F1-model_v4_TED01	3	3-Layer Sandwich	2.102	Non-symmetry datatset
19	AF-A0A1Y6BHA7-F1-model_v4_TED02	2	3-layer Sandwich	2.102	Non-symmetry datatset
20	AF-A0A1E8FD90-F1-model_v4_TED01	3	Roll	3.1	Non-symmetry datatset
21	AF-A0A2N1UBU3-F1-model_v4_TED03	3	Roll	3.1	Non-symmetry datatset
22	AF-A0A0G0N710-F1-model_v4_TED01	3	Roll	3.1	Non-symmetry datatset
23	AF-A0A0K1W1A0-F1-model_v4_TED05	3	Roll	3.1	Non-symmetry datatset
24	AF-A0A0L0C9V6-F1-model_v4_TED01	3	Roll	3.1	Non-symmetry datatset
25	AF-A0A1V4E5Y3-F1-model_v4_TED02	3	Roll	3.1	Non-symmetry datatset
26	AF-A0A2A5ERT7-F1-model_v4_TED05	3	Roll	3.1	Non-symmetry datatset
27	AF-A0A2B7ZII7-F1-model_v4_TED01	3	Roll	3.1	Non-symmetry datatset
28	AF-A0A2G9N4U0-F1-model_v4_TED02	3	Roll	3.1	Non-symmetry datatset
29	AF-A0A2P8FDY3-F1-model_v4_TED01	3	Roll	3.1	Non-symmetry datatset
30	AF-A0A2T5SBX6-F1-model_v4_TED01	3	Roll	3.1	Non-symmetry datatset
31	AF-A0A2Z2P0Z5-F1-model_v4_TED01	3	Roll	3.1	Non-symmetry datatset
32	AF-A0A323TPP0-F1-model_v4_TED01	3	Roll	3.1	Non-symmetry datatset
33	AF-A0A364N922-F1-model_v4_TED04	3	Roll	3.1	Non-symmetry datatset
34	AF-A0A370TLQ8-F1-model_v4_TED02	3	Roll	3.1	Non-symmetry datatset
35	AF-A0A395UXQ4-F1-model_v4_TED01	3	Roll	3.1	Non-symmetry datatset
36	AF-A0A3A9AH35-F1-model_v4_TED03	3	Roll	3.1	Non-symmetry datatset
37	AF-A0A3C1FTK4-F1-model_v4_TED01	3	Roll	3.1	Non-symmetry datatset
38	AF-A0A3C7W294-F1-model_v4_TED01	3	Roll	3.1	Non-symmetry datatset
39	AF-A0A3D2T116-F1-model_v4_TED01	3	Roll	3.1	Non-symmetry datatset
40	AF-A0A3E1ER72-F1-model_v4_TED01	3	Roll	3.1	Non-symmetry datatset
41	AF-A0A3R6XZD9-F1-model_v4_TED01	3	Roll	3.1	Non-symmetry datatset
42	AF-A0A497BI28-F1-model_v4_TED01	3	Roll	3.1	Non-symmetry datatset
43	AF-A0A4Q3AJY0-F1-model_v4_TED01	3	Roll	3.1	Non-symmetry datatset
44	AF-A0A150GE40-F1-model_v4_TED03	3	Roll	3.1	Non-symmetry datatset
45	AF-A0A1L9RFH8-F1-model_v4_TED01	3	Roll	3.1	Non-symmetry datatset
46	AF-A0A177CFU8-F1-model_v4_TED03	3	Roll	3.1	Non-symmetry datatset
47	AF-A0A1F9S3D2-F1-model_v4_TED01	2	Roll	3.1	Non-symmetry datatset
48	AF-A0A1H6QMB6-F1-model_v4_TED01	2	Roll	3.1	Non-symmetry datatset
49	AF-A0A1S9AVK6-F1-model_v4_TED01	3	Alpha Beta Complex	3.9	Non-symmetry datatset
50	AF-A0A1V6I663-F1-model_v4_TED01	3	Alpha Beta Complex	3.9	Non-symmetry datatset
51	AF-A0A1L8GJ52-F1-model_v4_TED03	1	Alpha Beta Complex	3.9	Non-symmetry datatset
52	AF-A0A1W9HM99-F1-model_v4_TED01	2	Alpha Beta Complex	3.9	Non-symmetry datatset
53	AF-A0A355F193-F1-model_v4_TED01	2	Alpha Beta Complex	3.9	Non-symmetry datatset
54	AF-A0A0M9E7N0-F1-model_v4_TED02	3	Alpha Beta Complex	3.9	Non-symmetry datatset
55	AF-A0A1C5UUR5-F1-model_v4_TED01	3	Alpha Beta Complex	3.9	Non-symmetry datatset
56	AF-A0A1F6PV27-F1-model_v4_TED02	3	Alpha Beta Complex	3.9	Non-symmetry datatset
57	AF-A0A1F8RWL3-F1-model_v4_TED01	3	Alpha Beta Complex	3.9	Non-symmetry datatset
58	AF-A0A1F9M592-F1-model_v4_TED01	3	Alpha Beta Complex	3.9	Non-symmetry datatset
59	AF-A0A1I2HHF5-F1-model_v4_TED01	3	Alpha Beta Complex	3.9	Non-symmetry datatset
60	AF-A0A2D6H5R0-F1-model_v4_TED03	3	Alpha Beta Complex	3.9	Non-symmetry datatset
61	AF-A0A2G2Q5Z2-F1-model_v4_TED01	3	Alpha Beta Complex	3.9	Non-symmetry datatset
62	AF-A0A2P5HTH0-F1-model_v4_TED03	3	Alpha Beta Complex	3.9	Non-symmetry datatset
63	AF-A0A2R8BG13-F1-model_v4_TED01	3	Alpha Beta Complex	3.9	Non-symmetry datatset
64	AF-A0A317MMT4-F1-model_v4_TED02	3	Alpha Beta Complex	3.9	Non-symmetry datatset
65	AF-A0A3B9LF62-F1-model_v4_TED02	3	Alpha Beta Complex	3.9	Non-symmetry datatset
66	AF-A0A3C0UPU2-F1-model_v4_TED01	3	Alpha Beta Complex	3.9	Non-symmetry datatset
67	AF-A0A3D4PJL1-F1-model_v4_TED01	3	Alpha Beta Complex	3.9	Non-symmetry datatset
68	AF-A0A415T3X6-F1-model_v4_TED01	3	Alpha Beta Complex	3.9	Non-symmetry datatset
69	AF-A0A416DBL2-F1-model_v4_TED01	3	Alpha Beta Complex	3.9	Non-symmetry datatset
70	AF-A0A420SS57-F1-model_v4_TED01	3	Alpha Beta Complex	3.9	Non-symmetry datatset
71	AF-A0A432HDE8-F1-model_v4_TED01	3	Alpha Beta Complex	3.9	Non-symmetry datatset
72	AF-A0A1Q4FQH4-F1-model_v4_TED01	3	Alpha Beta Complex	3.9	Non-symmetry datatset
73	AF-A0A7C5SDZ9-F1-model_v4_TED01	1	Alpha disc	1.6	Non-symmetry datatset
74	AF-A0A4P5VUB9-F1-model_v4_TED02	1	Alpha solenoid	1.4	Non-symmetry datatset
75	AF-A0A1J5EMZ8-F1-model_v4_TED01	1	Alpha solenoid	1.4	Non-symmetry datatset
76	AF-A0A3E0QVK2-F1-model_v4_TED01	2	Beta Roll	3.1	Non-symmetry datatset
77	AF-A0A3M1ZFV0-F1-model_v4_TED01	2	Beta Roll	3.1	Non-symmetry datatset
78	AF-A0A2V0NKZ9-F1-model_v4_TED02	2	Beta-barrel	2.4	Non-symmetry datatset
79	AF-A0A2V1CMV1-F1-model_v4_TED01	2	Beta-barrel	2.4	Non-symmetry datatset
80	AF-A0A258U799-F1-model_v4_TED02	2	Beta-barrel	2.4	Non-symmetry datatset
81	AF-A0A2D9SIJ2-F1-model_v4_TED05	2	Beta-barrel	2.4	Non-symmetry datatset
82	AF-A0A4S2BRX7-F1-model_v4_TED01	2	Beta-barrel	2.4	Non-symmetry datatset
83	AF-A0A4U1JE11-F1-model_v4_TED04	2	Beta-barrel	2.4	Non-symmetry datatset
84	AF-A0A1V4UYT6-F1-model_v4_TED01	2	Beta-double-sheet	2.25	Non-symmetry datatset
85	AF-A0A2N2IIR5-F1-model_v4_TED01	2	Distorted Sandwich	2.7	Non-symmetry datatset
86	AF-A0A0F8ZRE8-F1-model_v4_TED01	2	Distorted Sandwich	2.7	Non-symmetry datatset
87	AF-A0A0F9E187-F1-model_v4_TED01	2	Distorted Sandwich	2.7	Non-symmetry datatset
88	AF-A0A0F9YKM8-F1-model_v4_TED01	2	Distorted Sandwich	2.7	Non-symmetry datatset
89	AF-A0A0G0DMJ6-F1-model_v4_TED01	2	Distorted Sandwich	2.7	Non-symmetry datatset
90	AF-A0A0G1YIE7-F1-model_v4_TED02	2	Distorted Sandwich	2.7	Non-symmetry datatset
91	AF-A0A5T0YXG5-F1-model_v4_TED02.pdb	2	Distorted Sandwich	2.7	Non-symmetry datatset
92	AF-A0A074XB98-F1-model_v4_TED02	1	Orthogonal bundle	1.1	Non-symmetry datatset
93	AF-A0A0C1C9D0-F1-model_v4_TED03	1	Orthogonal bundle	1.1	Non-symmetry datatset
94	AF-A0A0D1E4C0-F1-model_v4_TED02	1	Orthogonal bundle	1.1	Non-symmetry datatset
95	AF-A0A0F9JEZ2-F1-model_v4_TED02	1	Orthogonal bundle	1.1	Non-symmetry datatset
96	AF-A0A0K6GEX0-F1-model_v4_TED01	1	Orthogonal bundle	1.1	Non-symmetry datatset
97	AF-A0A166TA39-F1-model_v4_TED03	1	Orthogonal bundle	1.1	Non-symmetry datatset
98	AF-A0A1D8IQR8-F1-model_v4_TED01	1	Orthogonal bundle	1.1	Non-symmetry datatset
99	AF-A0A1Q5I6L7-F1-model_v4_TED01	1	Orthogonal bundle	1.1	Non-symmetry datatset
100	AF-A0A1V8M3J1-F1-model_v4_TED01	1	Orthogonal bundle	1.1	Non-symmetry datatset
101	AF-A0A1X0P2L0-F1-model_v4_TED01	1	Orthogonal bundle	1.1	Non-symmetry datatset
102	AF-A0A1X1L9U5-F1-model_v4_TED02	1	Orthogonal bundle	1.1	Non-symmetry datatset
103	AF-A0A1Y1ZYS0-F1-model_v4_TED01	1	Orthogonal bundle	1.1	Non-symmetry datatset
104	AF-A0A1Z4NQR0-F1-model_v4_TED01	1	Orthogonal bundle	1.1	Non-symmetry datatset
105	AF-A0A2E2EEJ1-F1-model_v4_TED04	1	Orthogonal bundle	1.1	Non-symmetry datatset
106	AF-A0A2P6V2R4-F1-model_v4_TED02	1	Orthogonal bundle	1.1	Non-symmetry datatset
107	AF-A0A354HI61-F1-model_v4_TED01	1	Orthogonal bundle	1.1	Non-symmetry datatset
108	AF-A0A3B0T2H0-F1-model_v4_TED01	1	Orthogonal bundle	1.1	Non-symmetry datatset
109	AF-A0A3N0XRX6-F1-model_v4_TED01	1	Orthogonal bundle	1.1	Non-symmetry datatset
110	AF-A0A413W7F7-F1-model_v4_TED01	1	Orthogonal bundle	1.1	Non-symmetry datatset
111	AF-A0A485L7W5-F1-model_v4_TED01	1	Orthogonal bundle	1.1	Non-symmetry datatset
112	AF-A0A4Q5R171-F1-model_v4_TED02	1	Orthogonal bundle	1.1	Non-symmetry datatset
113	AF-A0A4Q6E424-F1-model_v4_TED01	1	Orthogonal bundle	1.1	Non-symmetry datatset
114	AF-A0A4R2EJ27-F1-model_v4_TED01	1	Orthogonal bundle	1.1	Non-symmetry datatset
115	AF-A0A4R6Y270-F1-model_v4_TED01	1	Orthogonal bundle	1.1	Non-symmetry datatset
116	AF-A0A4R8ITD7-F1-model_v4_TED01	1	Orthogonal bundle	1.1	Non-symmetry datatset
117	AF-A0A356ELE6-F1-model_v4_TED04	1	Orthogonal bundle	1.1	Non-symmetry datatset
118	AF-A0A369XXT0-F1-model_v4_TED01	1	Orthogonal bundle	1.1	Non-symmetry datatset
119	AF-A0A351ZXI9-F1-model_v4_TED01	2	Sandwich	2.6	Non-symmetry datatset
120	AF-A0A1F7I5S8-F1-model_v4_TED01	2	Superroll	3.15	Non-symmetry datatset
121	AF-A0A1F3JRR7-F1-model_v4_TED02	3	Superroll	3.15	Non-symmetry datatset
122	AF-A0A1R1PVM1-F1-model_v4_TED01	3	Superroll	3.15	Non-symmetry datatset
123	AF-A0A3D5ECG1-F1-model_v4_TED01	3	Superroll	3.15	Non-symmetry datatset
124	AF-A0A0D0Y096-F1-model_v4_TED02	1	Up-down bundle	1.2	Non-symmetry datatset
125	AF-A0A081FTJ9-F1-model_v4_TED01	1	Up-down bundle	1.2	Non-symmetry datatset
126	AF-A0A0A6U9K1-F1-model_v4_TED02	1	Up-down bundle	1.2	Non-symmetry datatset
127	AF-A0A0F4IUW3-F1-model_v4_TED02	1	Up-down bundle	1.2	Non-symmetry datatset
128	AF-A0A0G0ASL4-F1-model_v4_TED01	1	Up-down bundle	1.2	Non-symmetry datatset
129	AF-A0A0W0RGI2-F1-model_v4_TED01	1	Up-down bundle	1.2	Non-symmetry datatset
130	AF-A0A135SIS0-F1-model_v4_TED01	1	Up-down bundle	1.2	Non-symmetry datatset
131	AF-A0A151IFD2-F1-model_v4_TED04	1	Up-down bundle	1.2	Non-symmetry datatset
132	AF-A0A1B6YP83-F1-model_v4_TED06	1	Up-down bundle	1.2	Non-symmetry datatset
133	AF-A0A1G0B2N9-F1-model_v4_TED03	1	Up-down bundle	1.2	Non-symmetry datatset
134	AF-A0A1G4UQ36-F1-model_v4_TED01	1	Up-down bundle	1.2	Non-symmetry datatset
135	AF-A0A1H4KEB2-F1-model_v4_TED01	1	Up-down bundle	1.2	Non-symmetry datatset
136	AF-A0A1J0AGF7-F1-model_v4_TED01	1	Up-down bundle	1.2	Non-symmetry datatset
137	AF-A0A1X6P8F7-F1-model_v4_TED02	1	Up-down bundle	1.2	Non-symmetry datatset
138	AF-A0A1Z4JRH1-F1-model_v4_TED01	1	Up-down bundle	1.2	Non-symmetry datatset
139	AF-A0A2B7XGI3-F1-model_v4_TED02	1	Up-down bundle	1.2	Non-symmetry datatset
140	AF-A0A2E6W9H5-F1-model_v4_TED02	1	Up-down bundle	1.2	Non-symmetry datatset
141	AF-A0A2I0P3U6-F1-model_v4_TED02	1	Up-down bundle	1.2	Non-symmetry datatset
142	AF-A0A2N5UYI1-F1-model_v4_TED01	1	Up-down bundle	1.2	Non-symmetry datatset
143	AF-A0A2P4X1W4-F1-model_v4_TED01	1	Up-down bundle	1.2	Non-symmetry datatset
144	AF-A0A2R7Y2H4-F1-model_v4_TED01	1	Up-down bundle	1.2	Non-symmetry datatset
145	AF-A0A2S8GLG3-F1-model_v4_TED01	1	Up-down bundle	1.2	Non-symmetry datatset
146	AF-A0A2V5ICC0-F1-model_v4_TED03	1	Up-down bundle	1.2	Non-symmetry datatset
147	AF-A0A2V8QMJ5-F1-model_v4_TED01	1	Up-down bundle	1.2	Non-symmetry datatset
148	AF-A0A316SA98-F1-model_v4_TED01	1	Up-down bundle	1.2	Non-symmetry datatset
149	AF-A0A354YY78-F1-model_v4_TED03	1	Up-down bundle	1.2	Non-symmetry datatset
150	AF-A0A356UEY7-F1-model_v4_TED01	1	Up-down bundle	1.2	Non-symmetry datatset
151	AF-A0A356X8T9-F1-model_v4_TED01	1	Up-down bundle	1.2	Non-symmetry datatset
152	AF-A0A369H6B4-F1-model_v4_TED01	1	Up-down bundle	1.2	Non-symmetry datatset
153	AF-A0A374X375-F1-model_v4_TED01	1	Up-down bundle	1.2	Non-symmetry datatset
154	AF-A0A381NNC2-F1-model_v4_TED01	1	Up-down bundle	1.2	Non-symmetry datatset
155	AF-A0A3D4V1W0-F1-model_v4_TED04	1	Up-down bundle	1.2	Non-symmetry datatset
156	AF-A0A3M1N7Y8-F1-model_v4_TED01	1	Up-down bundle	1.2	Non-symmetry datatset
157	AF-A0A3M7A540-F1-model_v4_TED02	1	Up-down bundle	1.2	Non-symmetry datatset
158	AF-A0A428A009-F1-model_v4_TED01	1	Up-down bundle	1.2	Non-symmetry datatset
159	AF-A0A4Q4J272-F1-model_v4_TED01	1	Up-down bundle	1.2	Non-symmetry datatset
160	AF-A0A4R2WDU4-F1-model_v4_TED01	1	Up-down bundle	1.2	Non-symmetry datatset
161	AF-A0A2I2EZ62-F1-model_v4_TED02	1	Up-down bundle	1.2	Non-symmetry datatset
162	AF-A0A1X7BVA9-F1-model_v4_TED01	1	Up-down bundle	1.2	Non-symmetry datatset
163	AF-A0A0P9A9X7-F1-model_v4_TED01.pdb	3	2-Layer Sandwich	3.3	Non-symmetry datatset
164	AF-A0A0D0CDF9-F1-model_v4_TED02.pdb	3	2-Layer Sandwich	3.3	Non-symmetry datatset
165	AF-A0A0V0H3Q4-F1-model_v4_TED01.pdb	3	2-Layer Sandwich	3.3	Non-symmetry datatset
166	AF-A0A0K9I238-F1-model_v4_TED01.pdb	2	3 Solenoid	2.16	Non-symmetry datatset
167	AF-A0A0S3U0Y9-F1-model_v4_TED02.pdb	3	3-Layer (aba) sandwich	3.4	Non-symmetry datatset
168	AF-A0A0N5AJL6-F1-model_v4_TED01.pdb	1	3-Layer (aba) sandwich	3.4	Non-symmetry datatset
169	AF-A0A067SLT7-F1-model_v4_TED02.pdb	3	3-Layer (aba) sandwich	3.4	Non-symmetry datatset
170	AF-A0A059DV47-F1-model_v4_TED03.pdb	3	3-Layer (aba) sandwich	3.4	Non-symmetry datatset
171	AF-A0A085WH04-F1-model_v4_TED01.pdb	3	3-Layer (aba) sandwich	3.4	Non-symmetry datatset
172	AF-A0A0K1JRD2-F1-model_v4_TED02.pdb	3	3-Layer (aba) sandwich	3.4	Non-symmetry datatset
173	AF-A0A139AGR6-F1-model_v4_TED03.pdb	3	3-Layer (aba) sandwich	3.4	Non-symmetry datatset
174	AF-A0A0A8UPB0-F1-model_v4_TED01.pdb	2	3-Layer (aba) sandwich	3.4	Non-symmetry datatset
175	AF-A0A0G4KSC1-F1-model_v4_TED01.pdb	2	3-Layer (aba) sandwich	3.4	Non-symmetry datatset
176	AF-A0A0N1MDV0-F1-model_v4_TED01.pdb	3	3-Layer (aba) sandwich	3.4	Non-symmetry datatset
177	AF-A0A0P6XIM9-F1-model_v4_TED03.pdb	2	3-Layer (bab) sandwich	3.5	Non-symmetry datatset
178	AF-A0A0F2IXQ2-F1-model_v4_TED01.pdb	2	3-Layer (bab) sandwich	3.5	Non-symmetry datatset
179	AF-A0A0D6TP58-F1-model_v4_TED02.pdb	2	3-Layer Sandwich	3.102	Non-symmetry datatset
180	AF-A0A133VCK7-F1-model_v4_TED01.pdb	3	Roll	3.1	Non-symmetry datatset
181	AF-A0A011WN20-F1-model_v4_TED01.pdb	3	Roll	3.1	Non-symmetry datatset
182	AF-A0A074RWH5-F1-model_v4_TED01.pdb	3	Roll	3.1	Non-symmetry datatset
183	AF-A0A084SQH8-F1-model_v4_TED01.pdb	3	Roll	3.1	Non-symmetry datatset
184	AF-A0A0A2UF58-F1-model_v4_TED01.pdb	3	Roll	3.1	Non-symmetry datatset
185	AF-A0A0F7SE65-F1-model_v4_TED03.pdb	3	Roll	3.1	Non-symmetry datatset
186	AF-A0A0H3ZNT2-F1-model_v4_TED01.pdb	3	Roll	3.1	Non-symmetry datatset
187	AF-A0A0R2C6X6-F1-model_v4_TED01.pdb	3	Roll	3.1	Non-symmetry datatset
188	AF-A0A0R3T8Z7-F1-model_v4_TED02.pdb	3	Roll	3.1	Non-symmetry datatset
189	AF-A0A0S2ZS50-F1-model_v4_TED01.pdb	3	Roll	3.1	Non-symmetry datatset
190	AF-A0A132H1S2-F1-model_v4_TED02.pdb	3	Roll	3.1	Non-symmetry datatset
191	AF-A0A090IBQ5-F1-model_v4_TED01.pdb	3	Alpha Beta Complex	3.9	Non-symmetry datatset
192	AF-A0A094J3E5-F1-model_v4_TED01.pdb	3	Alpha Beta Complex	3.9	Non-symmetry datatset
193	AF-A0A0F7SS48-F1-model_v4_TED01.pdb	3	Alpha Beta Complex	3.9	Non-symmetry datatset
194	AF-A0A0F9LXM5-F1-model_v4_TED01.pdb	3	Alpha Beta Complex	3.9	Non-symmetry datatset
195	AF-A0A0F9ND45-F1-model_v4_TED02.pdb	3	Alpha Beta Complex	3.9	Non-symmetry datatset
196	AF-A0A0K1E854-F1-model_v4_TED01.pdb	3	Alpha Beta Complex	3.9	Non-symmetry datatset
197	AF-A0A0T0MKR8-F1-model_v4_TED01.pdb	3	Alpha Beta Complex	3.9	Non-symmetry datatset
198	AF-A0A133Q582-F1-model_v4_TED02.pdb	3	Alpha Beta Complex	3.9	Non-symmetry datatset
199	AF-A0A0D8IBN9-F1-model_v4_TED02.pdb	3	Beta-barrel	2.4	Non-symmetry datatset
200	AF-A0A0C3C257-F1-model_v4_TED01.pdb	2	Beta-barrel	2.4	Non-symmetry datatset
201	AF-A0A0A6DEM6-F1-model_v4_TED01.pdb	3	2-layer Sandwich	?	Non-symmetry datatset
202	AF-A0A0S8IZM5-F1-model_v4_TED01.pdb	2	Distorted Beta barrel	2.#	Non-symmetry datatset
203	AF-A0A085W7S5-F1-model_v4_TED03.pdb	2	Distorted Sandwich	2.7	Non-symmetry datatset
204	AF-A0A0C2HTA4-F1-model_v4_TED03.pdb	2	Distorted Sandwich	2.7	Non-symmetry datatset
205	AF-A0A0D0B128-F1-model_v4_TED02.pdb	2	Distorted Sandwich	2.7	Non-symmetry datatset
206	AF-A0A0F9H1B8-F1-model_v4_TED02.pdb	2	Distorted Sandwich	2.7	Non-symmetry datatset
207	AF-A0A139HNA6-F1-model_v4_TED02.pdb	2	Distorted Sandwich	2.7	Non-symmetry datatset
208	AF-A0A139AAL9-F1-model_v4_TED01.pdb	2	Distorted Sandwich	2.7	Non-symmetry datatset
209	AF-A0A0B4GVL0-F1-model_v4_TED01.pdb	2	Distorted Sandwich	2.7	Non-symmetry datatset
210	AF-A0A0C1FTG1-F1-model_v4_TED01.pdb	2	Distorted Sandwich	2.7	Non-symmetry datatset
211	AF-A0A0G1Y838-F1-model_v4_TED01.pdb	2	Distorted Sandwich	2.7	Non-symmetry datatset
212	AF-A0A0F7WNQ2-F1-model_v4_TED03.pdb	1	Orthogonal bundle	1.1	Non-symmetry datatset
213	AF-A0A0D9QCU0-F1-model_v4_TED03.pdb	1	Orthogonal bundle	1.1	Non-symmetry datatset
214	AF-A0A0E0M529-F1-model_v4_TED01.pdb	1	Orthogonal bundle	1.1	Non-symmetry datatset
215	AF-A0A0J6KNS5-F1-model_v4_TED01.pdb	1	Orthogonal bundle	1.1	Non-symmetry datatset
216	AF-A0A0K8QZY2-F1-model_v4_TED05.pdb	1	Orthogonal bundle	1.1	Non-symmetry datatset
217	AF-A0A0L6JIG6-F1-model_v4_TED01.pdb	1	Orthogonal bundle	1.1	Non-symmetry datatset
218	AF-A0A0M2R8I7-F1-model_v4_TED02.pdb	1	Orthogonal bundle	1.1	Non-symmetry datatset
219	AF-A0A0M2ZVE7-F1-model_v4_TED02.pdb	1	Orthogonal bundle	1.1	Non-symmetry datatset
220	AF-A0A0M8SSR9-F1-model_v4_TED01.pdb	1	Orthogonal bundle	1.1	Non-symmetry datatset
221	AF-A0A0P4W973-F1-model_v4_TED01.pdb	1	Orthogonal bundle	1.1	Non-symmetry datatset
222	AF-A0A0P6WHU2-F1-model_v4_TED01.pdb	1	Orthogonal bundle	1.1	Non-symmetry datatset
223	AF-A0A0P6XCC2-F1-model_v4_TED01.pdb	1	Orthogonal bundle	1.1	Non-symmetry datatset
224	AF-A0A0Q6MMM8-F1-model_v4_TED02.pdb	1	Orthogonal bundle	1.1	Non-symmetry datatset
225	AF-A0A0Q9SAW4-F1-model_v4_TED03.pdb	1	Orthogonal bundle	1.1	Non-symmetry datatset
226	AF-A0A0R1I3Z1-F1-model_v4_TED01.pdb	1	Orthogonal bundle	1.1	Non-symmetry datatset
227	AF-A0A0R2L6V8-F1-model_v4_TED02.pdb	1	Orthogonal bundle	1.1	Non-symmetry datatset
228	AF-A0A0S7BD54-F1-model_v4_TED02.pdb	1	Orthogonal bundle	1.1	Non-symmetry datatset
229	AF-A0A0S7BSF5-F1-model_v4_TED01.pdb	1	Orthogonal bundle	1.1	Non-symmetry datatset
230	AF-A0A101VP94-F1-model_v4_TED01.pdb	1	Orthogonal bundle	1.1	Non-symmetry datatset
231	AF-A0A0B8WXD6-F1-model_v4_TED01.pdb	2	Sandwich	2.6	Non-symmetry datatset
232	AF-A0A0B8XLS8-F1-model_v4_TED02.pdb	2	Single Sheet	2.2	Non-symmetry datatset
233	AF-A0A0D2H6B3-F1-model_v4_TED02.pdb	3	Superroll	3.15	Non-symmetry datatset
234	AF-A0A135VJX9-F1-model_v4_TED01.pdb	3	Superroll	3.15	Non-symmetry datatset
235	AF-A0A0T9R6K6-F1-model_v4_TED01.pdb	3	Superroll	3.15	Non-symmetry datatset
236	AF-A0A024U7U8-F1-model_v4_TED02.pdb	1	Up-down bundle	1.2	Non-symmetry datatset
237	AF-A0A061D3T3-F1-model_v4_TED01.pdb	1	Up-down bundle	1.2	Non-symmetry datatset
238	AF-A0A061Q7K1-F1-model_v4_TED01.pdb	1	Up-down bundle	1.2	Non-symmetry datatset
239	AF-A0A067SHF7-F1-model_v4_TED01.pdb	1	Up-down bundle	1.2	Non-symmetry datatset
240	AF-A0A068YED5-F1-model_v4_TED01.pdb	1	Up-down bundle	1.2	Non-symmetry datatset
241	AF-A0A078B0V0-F1-model_v4_TED02.pdb	1	Up-down bundle	1.2	Non-symmetry datatset
242	AF-A0A078L1Y9-F1-model_v4_TED02.pdb	1	Up-down bundle	1.2	Non-symmetry datatset
243	AF-A0A087K6S8-F1-model_v4_TED02.pdb	1	Up-down bundle	1.2	Non-symmetry datatset
244	AF-A0A094CQH1-F1-model_v4_TED02.pdb	1	Up-down bundle	1.2	Non-symmetry datatset
245	AF-A0A0A2J1Y1-F1-model_v4_TED01.pdb	1	Up-down bundle	1.2	Non-symmetry datatset
246	AF-A0A0A7EDY8-F1-model_v4_TED01.pdb	1	Up-down bundle	1.2	Non-symmetry datatset
247	AF-A0A0B4EI55-F1-model_v4_TED01.pdb	1	Up-down bundle	1.2	Non-symmetry datatset
248	AF-A0A0B5IE19-F1-model_v4_TED01.pdb	1	Up-down bundle	1.2	Non-symmetry datatset
249	AF-A0A0B6RMB1-F1-model_v4_TED01.pdb	1	Up-down bundle	1.2	Non-symmetry datatset
250	AF-A0A0C3FXZ3-F1-model_v4_TED03.pdb	1	Up-down bundle	1.2	Non-symmetry datatset
251	AF-A0A0C3MVF7-F1-model_v4_TED01.pdb	1	Up-down bundle	1.2	Non-symmetry datatset
252	AF-A0A0D0DPC4-F1-model_v4_TED02.pdb	1	Up-down bundle	1.2	Non-symmetry datatset
253	AF-A0A0D7F6R4-F1-model_v4_TED01.pdb	1	Up-down bundle	1.2	Non-symmetry datatset
254	AF-A0A0F4Z0Z6-F1-model_v4_TED01.pdb	1	Up-down bundle	1.2	Non-symmetry datatset
255	AF-A0A0F7ZQY2-F1-model_v4_TED02.pdb	1	Up-down bundle	1.2	Non-symmetry datatset
256	AF-A0A0F9RG97-F1-model_v4_TED03.pdb	1	Up-down bundle	1.2	Non-symmetry datatset
257	AF-A0A0G1PMB0-F1-model_v4_TED03.pdb	1	Up-down bundle	1.2	Non-symmetry datatset
258	AF-A0A0H3XHP2-F1-model_v4_TED01.pdb	1	Up-down bundle	1.2	Non-symmetry datatset
259	AF-A0A0H4B904-F1-model_v4_TED02.pdb	1	Up-down bundle	1.2	Non-symmetry datatset
260	AF-A0A0K1NFW6-F1-model_v4_TED03.pdb	1	Up-down bundle	1.2	Non-symmetry datatset
261	AF-A0A0T6LRN4-F1-model_v4_TED01.pdb	1	Up-down bundle	1.2	Non-symmetry datatset
262	AF-A0A124IVB1-F1-model_v4_TED02.pdb	1	Up-down bundle	1.2	Non-symmetry datatset
263	AF-A0A132HLN2-F1-model_v4_TED01.pdb	1	Up-down bundle	1.2	Non-symmetry datatset
264	AF-A0A136LWE5-F1-model_v4_TED01.pdb	1	Up-down bundle	1.2	Non-symmetry datatset
265	AF-A0A2U8W1A2-F1-model_v4_TED02.pdb	2	3 Propeller	2.105	Symmetrical folds' dataset
266	AF-F7V550-F1-model_v4_TED06.pdb	2	2 Solenoid	2.15	Symmetrical folds' dataset
267	AF-A0A4R2IZC5-F1-model_v4_TED01.pdb	2	2 Solenoid	2.15	Symmetrical folds' dataset
268	AF-C3Z374-F1-model_v4_TED02.pdb	2	2 Solenoid	2.15	Symmetrical folds' dataset
269	AF-A0A498PW13-F1-model_v4_TED02.pdb	2	2 Solenoid	2.15	Symmetrical folds' dataset
270	AF-A0A4V1IVX3-F1-model_v4_TED01.pdb	2	2 Solenoid	2.15	Symmetrical folds' dataset
271	AF-A0A836CJF8-F1-model_v4_TED01.pdb	2	2 Solenoid	2.15	Symmetrical folds' dataset
272	AF-A0A0F8C6R8-F1-model_v4_TED02.pdb	2	2 Solenoid	2.15	Symmetrical folds' dataset
273	AF-A0A401QJ07-F1-model_v4_TED01.pdb	2	2 Solenoid	2.15	Symmetrical folds' dataset
274	AF-A0A353YZA1-F1-model_v4_TED02.pdb	2	2 Solenoid	2.15	Symmetrical folds' dataset
275	AF-A0A256LG95-F1-model_v4_TED04.pdb	2	2 Solenoid	2.15	Symmetrical folds' dataset
276	AF-A0A370D086-F1-model_v4_TED01.pdb	2	2 Solenoid	2.15	Symmetrical folds' dataset
277	AF-A0A3B1JBU7-F1-model_v4_TED01.pdb	2	2 Solenoid	2.15	Symmetrical folds' dataset
278	AF-A0A086GLG9-F1-model_v4_TED01.pdb	2	2 Solenoid	2.15	Symmetrical folds' dataset
279	AF-A0A813JDF5-F1-model_v4_TED01.pdb	2	2 Solenoid	2.15	Symmetrical folds' dataset
280	AF-A0A3C1YZ39-F1-model_v4_TED02.pdb	3	2-Layer Sandwich	3.30	Symmetrical folds' dataset
281	AF-A0A2Z5YKC9-F1-model_v4_TED04.pdb	2	2 Solenoid	2.15	Symmetrical folds' dataset
282	AF-A0A066VL81-F1-model_v4_TED02.pdb	2	3 Propeller	2.105	Symmetrical folds' dataset
283	AF-A0A5C2M810-F1-model_v4_TED01.pdb	2	3 Propeller	2.105	Symmetrical folds' dataset
284	AF-A0A7S2HHS1-F1-model_v4_TED03.pdb	2	3 Propeller	2.105	Symmetrical folds' dataset
285	AF-A0A538QPU0-F1-model_v4_TED02.pdb	2	3 Propeller	2.105	Symmetrical folds' dataset
286	AF-A0A4U1IM92-F1-model_v4_TED02.pdb	2	3 Propeller	2.105	Symmetrical folds' dataset
287	AF-A0A6A9SQV1-F1-model_v4_TED02.pdb	2	3 Solenoid	2.160	Symmetrical folds' dataset
288	AF-A0A1H0VSK4-F1-model_v4_TED01.pdb	2	3 Solenoid	2.160	Symmetrical folds' dataset
289	AF-D9RA58-F1-model_v4_TED03.pdb	2	3 Solenoid	2.160	Symmetrical folds' dataset
290	AF-A0A258XBG1-F1-model_v4_TED04.pdb	2	3 Solenoid	2.160	Symmetrical folds' dataset
291	AF-A0A7Y5S5W9-F1-model_v4_TED01.pdb	2	3 Solenoid	2.160	Symmetrical folds' dataset
292	AF-W3ATW4-F1-model_v4_TED02.pdb	2	3 Solenoid	2.160	Symmetrical folds' dataset
293	AF-R5FMM4-F1-model_v4_TED02.pdb	2	3 Solenoid	2.160	Symmetrical folds' dataset
294	AF-A0A7T9FZU1-F1-model_v4_TED02.pdb	2	3 Solenoid	2.160	Symmetrical folds' dataset
295	AF-A0A1H2GE34-F1-model_v4_TED01.pdb	2	3 Solenoid	2.160	Symmetrical folds' dataset
296	AF-A0A7C4IFK8-F1-model_v4_TED02.pdb	2	3 Solenoid	2.160	Symmetrical folds' dataset
297	AF-A0A5C6M4E2-F1-model_v4_TED02.pdb	2	3 Solenoid	2.160	Symmetrical folds' dataset
298	AF-A0A5B7ZEU6-F1-model_v4_TED02.pdb	2	3 Solenoid	2.160	Symmetrical folds' dataset
299	AF-A0A537ATD3-F1-model_v4_TED01.pdb	2	3 Solenoid	2.160	Symmetrical folds' dataset
300	AF-A0A2C6BKL5-F1-model_v4_TED01.pdb	2	3 Solenoid	2.160	Symmetrical folds' dataset
301	AF-A0A375CFL3-F1-model_v4_TED04.pdb	2	3 Solenoid	2.160	Symmetrical folds' dataset
302	AF-A0A1V6G9P6-F1-model_v4_TED03.pdb	2	3 Solenoid	2.160	Symmetrical folds' dataset
303	AF-A0A7C4MWY7-F1-model_v4_TED02.pdb	2	3 Solenoid	2.160	Symmetrical folds' dataset
304	AF-A0A2M7XWD0-F1-model_v4_TED02.pdb	2	3 Solenoid	2.160	Symmetrical folds' dataset
305	AF-A0A6L5P080-F1-model_v4_TED02.pdb	2	3 Solenoid	2.160	Symmetrical folds' dataset
306	AF-A0A5J4W7N4-F1-model_v4_TED01.pdb	2	3 Solenoid	2.160	Symmetrical folds' dataset
307	AF-A0A5C7Q1Z9-F1-model_v4_TED04.pdb	2	3 Solenoid	2.160	Symmetrical folds' dataset
308	AF-A0A537EDC7-F1-model_v4_TED03.pdb	2	3 Solenoid	2.160	Symmetrical folds' dataset
309	AF-A0A163DPJ5-F1-model_v4_TED01.pdb	2	3 Solenoid	2.160	Symmetrical folds' dataset
310	AF-A0A4R6SQG8-F1-model_v4_TED02.pdb	2	3 Solenoid	2.160	Symmetrical folds' dataset
311	AF-A0A523RJZ0-F1-model_v4_TED02.pdb	2	3 Solenoid	2.160	Symmetrical folds' dataset
312	AF-A0A7T9BY23-F1-model_v4_TED01.pdb	2	3 Solenoid	2.160	Symmetrical folds' dataset
313	AF-F1YV49-F1-model_v4_TED01.pdb	2	3 Solenoid	2.160	Symmetrical folds' dataset
314	AF-R5GYM3-F1-model_v4_TED01.pdb	2	3 Solenoid	2.160	Symmetrical folds' dataset
315	AF-A0A5J4WR17-F1-model_v4_TED01.pdb	2	3 Solenoid	2.160	Symmetrical folds' dataset
316	AF-A0A0Q8XHQ3-F1-model_v4_TED01.pdb	3	3-bladed Alpha beta propeller	3.72	Symmetrical folds' dataset
317	AF-A0A6P0PUY1-F1-model_v4_TED02.pdb	3	3-bladed Alpha-beta propeller	3.72	Symmetrical folds' dataset
318	AF-A0A4Q3U385-F1-model_v4_TED01.pdb	3	3-Layer (aba) sandwich	3.40	Symmetrical folds' dataset
319	AF-A0A229R958-F1-model_v4_TED01.pdb	3	3-Layer (aba) sandwich	3.40	Symmetrical folds' dataset
320	AF-A0A0N8PN50-F1-model_v4_TED03.pdb	3	3-Layer (aba) sandwich	3.40	Symmetrical folds' dataset
321	AF-A0A261EVD5-F1-model_v4_TED01.pdb	3	2-Alpha beta Roll	3.40	Symmetrical folds' dataset
322	AF-A0A652M130-F1-model_v4_TED01.pdb	3	3-layer (bab) sandwich	3.55	Symmetrical folds' dataset
323	AF-A0A7C3TI11-F1-model_v4_TED01.pdb	3	3-Layer (bab) sandwich	3.55	Symmetrical folds' dataset
324	AF-A0A7V1U854-F1-model_v4_TED02.pdb	3	3-Layer (bab) sandwich	3.55	Symmetrical folds' dataset
325	AF-A0A7S8EBR2-F1-model_v4_TED02.pdb	3	3-Layer (bab) sandwich	3.55	Symmetrical folds' dataset
326	AF-A0A1G0HEL0-F1-model_v4_TED01.pdb	3	3-Layer (bab) sandwich	3.55	Symmetrical folds' dataset
327	AF-A0A6V8LL98-F1-model_v4_TED01.pdb	3	3-Layer (bab) sandwich	3.55	Symmetrical folds' dataset
328	AF-A0A5Q0GZB9-F1-model_v4_TED01.pdb	2	4 Propeller	2.110	Symmetrical folds' dataset
329	AF-A0A7S3GNY1-F1-model_v4_TED01.pdb	2	4 Propeller	2.110	Symmetrical folds' dataset
330	AF-A0A0G1DMI8-F1-model_v4_TED01.pdb	2	4 Propeller	2.110	Symmetrical folds' dataset
331	AF-A0A2I1G4L7-F1-model_v4_TED01.pdb	3	4 Propeller	2.110	Symmetrical folds' dataset
332	AF-A0A7J7WHW6-F1-model_v4_TED01.pdb	2	4 Solenoid	2.162	Symmetrical folds' dataset
333	AF-A0A168H7S0-F1-model_v4_TED01.pdb	2	4 Solenoid	2.162	Symmetrical folds' dataset
334	AF-A0A1M5CF65-F1-model_v4_TED01.pdb	2	4 Solenoid	2.162	Symmetrical folds' dataset
335	AF-A0A1M5KSJ8-F1-model_v4_TED01.pdb	2	4 Solenoid	2.162	Symmetrical folds' dataset
336	AF-A0A696J2C3-F1-model_v4_TED01.pdb	2	4 Solenoid	2.162	Symmetrical folds' dataset
337	AF-A0A2G2LLT5-F1-model_v4_TED01.pdb	2	4 Solenoid	2.162	Symmetrical folds' dataset
338	AF-A0A010YSJ4-F1-model_v4_TED01.pdb	2	4 Solenoid	2.162	Symmetrical folds' dataset
339	AF-A0A7Y2U929-F1-model_v4_TED01.pdb	2	4 Solenoid	2.162	Symmetrical folds' dataset
340	AF-A0A084ZLG9-F1-model_v4_TED02.pdb	2	4 Solenoid	2.162	Symmetrical folds' dataset
341	AF-X8HDK6-F1-model_v4_TED01.pdb	2	4 Solenoid	2.162	Symmetrical folds' dataset
342	AF-A0A2U3ENJ6-F1-model_v4_TED01.pdb	2	4-Layer sandwich	3.60	Symmetrical folds' dataset
343	AF-A0A455T6B0-F1-model_v4_TED01.pdb	3	4-Layer sandwich	3.60	Symmetrical folds' dataset
344	AF-A0A7X8CHC5-F1-model_v4_TED01.pdb	3	4-Layer sandwich	3.60	Symmetrical folds' dataset
345	AF-A0A3E1NS54-F1-model_v4_TED02.pdb	2	5 Beta solenoid	2.164	Symmetrical folds' dataset
346	AF-A0A5C1A5Q5-F1-model_v4_TED01.pdb	2	5 Propeller	2.115	Symmetrical folds' dataset
347	AF-A0A813BN35-F1-model_v4_TED03.pdb	3	5-bladed Alpha beta propeller	3.75	Symmetrical folds' dataset
348	AF-A0A0X3VKA0-F1-model_v4_TED01.pdb	2	Aligned prism	2.100	Symmetrical folds' dataset
349	AF-A0A813A6P0-F1-model_v4_TED02.pdb	2	Aligned prism	2.100	Symmetrical folds' dataset
350	AF-A0A5J4E0H8-F1-model_v4_TED01.pdb	2	Aligned prism	2.100	Symmetrical folds' dataset
351	AF-A0A6H0URM1-F1-model_v4_TED02.pdb	2	Aligned prism	2.100	Symmetrical folds' dataset
352	AF-A0A3C2EH16-F1-model_v4_TED06.pdb	2	Aligned prism	2.100	Symmetrical folds' dataset
353	AF-A0A6M3IWN9-F1-model_v4_TED05.pdb	2	Aligned prism	2.101	Symmetrical folds' dataset
354	AF-A0A254S640-F1-model_v4_TED01.pdb	2	Aligned prism	2.102	Symmetrical folds' dataset
355	AF-A0A4Q5X8L5-F1-model_v4_TED02.pdb	2	Aligned prism	2.100	Symmetrical folds' dataset
356	AF-A0A5E8CJ80-F1-model_v4_TED01.pdb	3	Alpha Beta Barrel	3.20	Symmetrical folds' dataset
357	AF-A0A661SDI9-F1-model_v4_TED01.pdb	3	Alpha Beta Barrel	3.20	Symmetrical folds' dataset
358	AF-A0A101F534-F1-model_v4_TED01.pdb	3	Alpha beta roll	3.10	Symmetrical folds' dataset
359	AF-A0A4U8YKH3-F1-model_v4_TED01.pdb	1	Alpha horseshoe	1.25	Symmetrical folds' dataset
360	AF-A0A853HJJ8-F1-model_v4_TED02.pdb	1	Alpha/Alpha barrel	1.50	Symmetrical folds' dataset
361	AF-A0A2D9XYI3-F1-model_v4_TED01.pdb	1	Alpha/alpha barrel	1.50	Symmetrical folds' dataset
362	AF-A0A1X0B8H0-F1-model_v4_TED01.pdb	3	Alpha-Beta Barrel	3.20	Symmetrical folds' dataset
363	AF-K2PFI9-F1-model_v4_TED01.pdb	3	Alpha-Beta complex	3.90	Symmetrical folds' dataset
364	AF-A0A3A4PG42-F1-model_v4_TED01.pdb	3	Alpha-Beta complex	3.90	Symmetrical folds' dataset
365	AF-F2KRD1-F1-model_v4_TED02.pdb	3	Alpha-Beta complex	3.90	Symmetrical folds' dataset
366	AF-R7CTH2-F1-model_v4_TED01.pdb	3	Alpha-Beta complex	3.90	Symmetrical folds' dataset
367	AF-A0A835XA14-F1-model_v4_TED02.pdb	3	Alpha-Beta complex	3.90	Symmetrical folds' dataset
368	AF-A0A1Y5DHG2-F1-model_v4_TED01.pdb	3	Alpha-Beta complex	3.90	Symmetrical folds' dataset
369	AF-A0A2J6HCK7-F1-model_v4_TED01.pdb	3	Alpha-Beta complex	3.90	Symmetrical folds' dataset
370	AF-A0A2J7VHP9-F1-model_v4_TED01.pdb	3	Alpha-Beta complex	3.90	Symmetrical folds' dataset
371	AF-A0A257YE58-F1-model_v4_TED01.pdb	3	Alpha-Beta complex	3.90	Symmetrical folds' dataset
372	AF-A0A849GTF1-F1-model_v4_TED01.pdb	3	Alpha-Beta complex	3.90	Symmetrical folds' dataset
373	AF-M4VEE5-F1-model_v4_TED01.pdb	3	Alpha-Beta complex	3.90	Symmetrical folds' dataset
374	AF-A0A374BKF8-F1-model_v4_TED02.pdb	2	Beta Barrel	2.40	Symmetrical folds' dataset
375	AF-A0A3B9YFR8-F1-model_v4_TED01.pdb	2	Beta Barrel	2.40	Symmetrical folds' dataset
376	AF-A0A7C4N9M7-F1-model_v4_TED01.pdb	2	Beta Barrel	2.40	Symmetrical folds' dataset
377	AF-A0A6J7RWM7-F1-model_v4_TED01.pdb	2	Beta Barrel	2.40	Symmetrical folds' dataset
378	AF-A0A6N6K4M5-F1-model_v4_TED01.pdb	2	Beta Barrel	2.40	Symmetrical folds' dataset
379	AF-A0A3M1B399-F1-model_v4_TED01.pdb	2	Beta complex	2.170	Symmetrical folds' dataset
380	AF-A0A6F8ZGP4-F1-model_v4_TED01.pdb	2	Beta roll	2.30	Symmetrical folds' dataset
381	AF-A0A7Y5CAQ0-F1-model_v4_TED01.pdb	2	Beta roll	2.30	Symmetrical folds' dataset
382	AF-A0A7C9TUK3-F1-model_v4_TED01.pdb	2	Beta roll	2.30	Symmetrical folds' dataset
383	AF-A0A7K4CCY7-F1-model_v4_TED01.pdb	2	Beta roll	2.30	Symmetrical folds' dataset
384	AF-A0A2V8FI19-F1-model_v4_TED01.pdb	2	Beta roll	2.30	Symmetrical folds' dataset
385	AF-A0A437RCC8-F1-model_v4_TED01.pdb	2	Beta-complex	2.170	Symmetrical folds' dataset
386	AF-R5LAA8-F1-model_v4_TED01.pdb	2	Distorted Beta sandwich	2.70	Symmetrical folds' dataset
387	AF-N1SAH4-F1-model_v4_TED01.pdb	1	Orthogonal bundle	1.10	Symmetrical folds' dataset
388	AF-A0A328B167-F1-model_v4_TED01.pdb	1	Orthogonal bundle	1.10	Symmetrical folds' dataset
389	AF-H0R5B3-F1-model_v4_TED01.pdb	1	Orthogonal bundle	1.10	Symmetrical folds' dataset
390	AF-A0A0S9KEE9-F1-model_v4_TED01.pdb	1	Orthogonal bundle	1.10	Symmetrical folds' dataset
391	AF-A0A6M0GFI8-F1-model_v4_TED02.pdb	2	Roll	2.30	Symmetrical folds' dataset
392	AF-A0A1X1MV27-F1-model_v4_TED02.pdb	2	Roll	2.30	Symmetrical folds' dataset
393	AF-A0A2N3N8C0-F1-model_v4_TED01.pdb	3	Roll	2.30	Symmetrical folds' dataset
394	AF-A0A1D9GM66-F1-model_v4_TED01.pdb	3	Roll	2.30	Symmetrical folds' dataset
395	AF-A0A1B8B0N0-F1-model_v4_TED02.pdb	3	Roll	2.30	Symmetrical folds' dataset
396	AF-A0A4Y9IUV5-F1-model_v4_TED01.pdb	3	Roll	2.30	Symmetrical folds' dataset
397	AF-A0A368NLP9-F1-model_v4_TED02.pdb	3	Roll	2.30	Symmetrical folds' dataset
398	AF-A0A3C0GJN2-F1-model_v4_TED01.pdb	3	Roll	2.30	Symmetrical folds' dataset
399	AF-A0A402GKK6-F1-model_v4_TED01.pdb	3	Roll	2.30	Symmetrical folds' dataset
400	AF-A0A563EKL5-F1-model_v4_TED01.pdb	3	Roll	2.30	Symmetrical folds' dataset
401	AF-A0A645B4N6-F1-model_v4_TED01.pdb	3	Roll	2.30	Symmetrical folds' dataset
402	AF-I0YTQ8-F1-model_v4_TED02.pdb	3	Roll	2.30	Symmetrical folds' dataset
403	AF-A0A7V3A5N9-F1-model_v4_TED01.pdb	2	Sandwich	2.60	Symmetrical folds' dataset
404	AF-A0A7Y4U1M2-F1-model_v4_TED03.pdb	2	Sandwich	2.60	Symmetrical folds' dataset
405	AF-A0A369ARR1-F1-model_v4_TED01.pdb	3	sandwich	2.60	Symmetrical folds' dataset
406	AF-A0A496VG01-F1-model_v4_TED01.pdb	3	sandwich	2.60	Symmetrical folds' dataset
407	AF-A0A7Y3KMJ6-F1-model_v4_TED01.pdb	3	sandwich	2.60	Symmetrical folds' dataset
408	AF-A0A497F0D2-F1-model_v4_TED02.pdb	3	sandwich	2.60	Symmetrical folds' dataset
409	AF-A0A535N1E1-F1-model_v4_TED02.pdb	3	Superroll	3.15	Symmetrical folds' dataset
410	AF-A0A553N966-F1-model_v4_TED01.pdb	3	Superroll	3.15	Symmetrical folds' dataset
411	AF-A0A7S3L6U4-F1-model_v4_TED01.pdb	1	Up-down bundle	1.20	Symmetrical folds' dataset
412	AF-B8FC96-F1-model_v4_TED02.pdb	1	Up-down bundle	1.20	Symmetrical folds' dataset
413	AF-A0A409XLW7-F1-model_v4_TED01.pdb	1	Up-down bundle	1.20	Symmetrical folds' dataset
414	AF-A0A521C3X2-F1-model_v4_TED02.pdb	1	Up-down bundle	1.20	Symmetrical folds' dataset
415	AF-A0A0F7Y2R1-F1-model_v4_TED02.pdb	1	Up-down bundle	1.20	Symmetrical folds' dataset
416	AF-A0A812JCI6-F1-model_v4_TED02.pdb	1	Up-down bundle	1.20	Symmetrical folds' dataset
417	AF-A0A3M1J6L9-F1-model_v4_TED01.pdb	1	Up-down bundle	1.20	Symmetrical folds' dataset
418	AF-Q0RZW9-F1-model_v4_TED03.pdb	1	Up-down bundle	1.20	Symmetrical folds' dataset
419	AF-A0A0J8GTT7-F1-model_v4_TED03.pdb	1	Up-down bundle	1.20	Symmetrical folds' dataset
420	AF-A0A194PZ55-F1-model_v4_TED01.pdb	1	Up-down bundle	1.20	Symmetrical folds' dataset
421	AF-A0A1E8FJE8-F1-model_v4_TED01.pdb	1	Up-down bundle	1.20	Symmetrical folds' dataset
422	AF-A0A1F6QQC6-F1-model_v4_TED01.pdb	1	Up-down bundle	1.20	Symmetrical folds' dataset
423	AF-A0A1F8TTA5-F1-model_v4_TED02.pdb	1	Up-down bundle	1.20	Symmetrical folds' dataset
424	AF-A0A1P8WC41-F1-model_v4_TED01.pdb	1	Up-down bundle	1.20	Symmetrical folds' dataset
425	AF-A0A1R4J3P6-F1-model_v4_TED01.pdb	1	Up-down bundle	1.20	Symmetrical folds' dataset
426	AF-A0A1V5BAI8-F1-model_v4_TED01.pdb	1	Up-down bundle	1.20	Symmetrical folds' dataset
427	AF-A0A1Y2BAH9-F1-model_v4_TED01.pdb	1	Up-down bundle	1.20	Symmetrical folds' dataset
428	AF-A0A2K9MH88-F1-model_v4_TED01.pdb	1	Up-down bundle	1.20	Symmetrical folds' dataset
429	AF-A0A2L2XND4-F1-model_v4_TED02.pdb	1	Up-down bundle	1.20	Symmetrical folds' dataset
430	AF-A0A3D5WGJ4-F1-model_v4_TED02.pdb	1	Up-down bundle	1.20	Symmetrical folds' dataset
431	AF-A0A417BW51-F1-model_v4_TED01.pdb	1	Up-down bundle	1.20	Symmetrical folds' dataset
432	AF-A0A5R9J5L8-F1-model_v4_TED01.pdb	1	Up-down bundle	1.20	Symmetrical folds' dataset
433	AF-A0A7W6W3W3-F1-model_v4_TED02.pdb	1	Up-down bundle	1.20	Symmetrical folds' dataset
434	AF-J0D7B6-F1-model_v4_TED01.pdb	1	Up-down bundle	1.20	Symmetrical folds' dataset
435	AF-L9ZJ05-F1-model_v4_TED02.pdb	1	Up-down bundle	1.20	Symmetrical folds' dataset
436	AF-A0A154PGG6-F1-model_v4_TED01.pdb	1	Up-down bundle	1.20	Symmetrical folds' dataset
437	AF-A0A7X2SS58-F1-model_v4_TED01.pdb	1	Up-down bundle	1.20	Symmetrical folds' dataset
438	AF-A0A2D8YNS6-F1-model_v4_TED01.pdb	1	Up-down bundle	1.20	Symmetrical folds' dataset
439	AF-A0A4D8Y7K5-F1-model_v4_TED01.pdb	1	Up-down bundle	1.20	Symmetrical folds' dataset
440	AF-A0A8A9Z2C4-F1-model_v4_TED03.pdb	1	Up-down bundle	1.20	Symmetrical folds' dataset
441	AF-A0A1L6TBT4-F1-model_v4_TED01.pdb	1	Up-down bundle	1.20	Symmetrical folds' dataset
442	AF-A0A1V6M2Y0-F1-model_v4_TED02.pdb	2	11-bladed-propeller	2.147	Symmetrical folds' dataset
443	AF-A0A6C0LIE9-F1-model_v4_TED01.pdb	1	11-helix propeller	1.7	Symmetrical folds' dataset
444	AF-A0A7C8EC21-F1-model_v4_TED01.pdb	3	2-bladed Alpha beta propeller	3.71	Symmetrical folds' dataset
445	AF-R9TAZ5-F1-model_v4_TED01.pdb	2	3 Beta barrels	2.45	Symmetrical folds' dataset
446	AF-A0A0T5ZT54-F1-model_v4_TED01.pdb	3	3-Beta Rolls	2.35	Symmetrical folds' dataset
447	AF-A0A087BMT5-F1-model_v4_TED01.pdb	2	3-Beta sandwichs	2.65	Symmetrical folds' dataset
448	AF-A0A0M9UCT0-F1-model_v4_TED02.pdb	2	3-Beta sandwichs	2.65	Symmetrical folds' dataset
449	AF-A0A0P6YGG3-F1-model_v4_TED01.pdb	2	3-Beta sandwichs	2.65	Symmetrical folds' dataset
450	AF-A0A5C6LK20-F1-model_v4_TED01.pdb	2	3-Beta sandwichs	2.65	Symmetrical folds' dataset
451	AF-A0A7Y5L0J9-F1-model_v4_TED01.pdb	2	3-big-bladed beta propeller	3.73	Symmetrical folds' dataset
452	AF-A0A7W1A3C2-F1-model_v4_TED01.pdb	2	4 beta-sandwich propeller	2.21	Symmetrical folds' dataset
453	AF-A0A0T6A749-F1-model_v4_TED01.pdb	2	4 Solenoid	2.162	Symmetrical folds' dataset
454	AF-A0A661VZU5-F1-model_v4_TED01.pdb	2	4-bladed Alpha beta propeller	3.74	Symmetrical folds' dataset
455	AF-A0A7D9E1B3-F1-model_v4_TED01.pdb	3	4-bladed Alpha beta propeller	3.74	Symmetrical folds' dataset
456	AF-A0A1W0X004-F1-model_v4_TED01.pdb	3	4-bladed Alpha-beta propeller	3.74	Symmetrical folds' dataset
457	AF-A0A0N5ATQ5-F1-model_v4_TED01.pdb	3	4-bladed Alpha-beta propeller	3.74	Symmetrical folds' dataset
458	AF-S0FP91-F1-model_v4_TED01.pdb	2	5-Beta hairpins barrel	2.44	Symmetrical folds' dataset
459	AF-A0A4R2IAV8-F1-model_v4_TED02.pdb	2	5-Beta solenoid	2.44	Symmetrical folds' dataset
460	AF-A0A8B3I274-F1-model_v4_TED01.pdb	3	5-layer (ababa) sandwich	3.62	Symmetrical folds' dataset
461	AF-A0A1F6T0C4-F1-model_v4_TED01.pdb	2	6-Beta hairpins barrel	2.46	Symmetrical folds' dataset
462	AF-A0A0G3WK72-F1-model_v4_TED01.pdb	2	6-Beta solenoid	2.166	Symmetrical folds' dataset
463	AF-A0A373GU64-F1-model_v4_TED02.pdb	2	6-Beta solenoid	2.166	Symmetrical folds' dataset
464	AF-A0A3M3XW95-F1-model_v4_TED01.pdb	1	Alpha barrel	1.6	Symmetrical folds' dataset
465	AF-K8A163-F1-model_v4_TED01.pdb	1	Alpha Beta Barrel cone	3.15	Symmetrical folds' dataset
466	AF-K6TT75-F1-model_v4_TED01.pdb	3	Alpha beta cone	3.12	Symmetrical folds' dataset
467	AF-A0A0U1NRJ1-F1-model_v4_TED01.pdb	2	Alpha beta V-Wafer	3.1	Symmetrical folds' dataset
468	AF-A0A3M1YH15-F1-model_v4_TED01.pdb	3	Alpha-6 beta-6 roll	3.13	Symmetrical folds' dataset
469	AF-A0A4R6WPH5-F1-model_v4_TED01.pdb	2	Alpha-beta flower	3.11	Symmetrical folds' dataset
470	AF-A0A1E4J2S9-F1-model_v4_TED01.pdb	3	Alpha-Beta-Alpha dumbell	3.14	Symmetrical folds' dataset
471	AF-A0A2B9DJY5-F1-model_v4_TED01.pdb	2	Beta Dumbell	2.19	Symmetrical folds' dataset
472	AF-A0A3C0I253-F1-model_v4_TED04.pdb	2	Beta Dumbell-2	2.2	Symmetrical folds' dataset
473	AF-A0A841FHS0-F1-model_v4_TED01.pdb	2	Beta-Beta prism	2.95	Symmetrical folds' dataset
474	AF-A0A0N4VHI1-F1-model_v4_TED01.pdb	2	Beta-toblerone	2.45	Symmetrical folds' dataset
475	AF-A0A0S4IKA4-F1-model_v4_TED01.pdb	2	Distorted Beta Barrel	2.42	Symmetrical folds' dataset
476	AF-A0A321LSL1-F1-model_v4_TED01.pdb	2	Double Beta barrels	2.44	Symmetrical folds' dataset
477	AF-A0A4D8XNK1-F1-model_v4_TED01.pdb	2	Mixed 2-4 Beta solenoid	2.168	Symmetrical folds' dataset
478	AF-A0A7J9X0G4-F1-model_v4_TED01.pdb	3	Split Alpha beta sandwich	3.63	Symmetrical folds' dataset
479	AF-A0A2E0S8K6-F1-model_v4_TED01.pdb	2	Triangular Alpha beta sandwich	3.64	Symmetrical folds' dataset
					Symmetrical folds' dataset

## Sheet: New_folds_PDB(253)
PDB/domain ID	Class	Name	A Code
5nnjB.pdb	2	10 propeller	2.145
5h3kA03.pdb	3	3-bladed Alpha beta propeller	3.72
4r04A05.pdb	1	Orthogonal bundle	1.1
4yixA04.pdb	1	Orthogonal bundle	1.1
4ymkA00.pdb	1	Orthogonal bundle	1.1
4yx6A03.pdb	1	Orthogonal bundle	1.1
5a22A04.pdb	1	Orthogonal bundle	1.1
5b2oA05.pdb	1	Orthogonal bundle	1.1
5b7iA02.pdb	1	Orthogonal bundle	1.1
5bjsB02.pdb	1	Orthogonal bundle	1.1
5e04A00.pdb	1	Orthogonal bundle	1.1
5ikyA03.pdb	1	Orthogonal bundle	1.1
5im3A02.pdb	1	Orthogonal bundle	1.1
5jtvA01.pdb	1	Orthogonal bundle	1.1
5lacA03.pdb	1	Orthogonal bundle	1.1
5tibA03.pdb	1	Orthogonal bundle	1.1
5tusA02.pdb	1	Orthogonal bundle	1.1
5v8fF00.pdb	1	Orthogonal bundle	1.1
5w98A02.pdb	1	Orthogonal bundle	1.1
5wayA03.pdb	1	Orthogonal bundle	1.1
5wtjA01.pdb	1	Orthogonal bundle	1.1
5yijA02.pdb	1	Orthogonal bundle	1.1
5zwou02.pdb	1	Orthogonal bundle	1.1
6aitA01.pdb	1	Orthogonal bundle	1.1
6c6lA03.pdb	1	Orthogonal bundle	1.1
6e9eA03.pdb	1	Orthogonal bundle	1.1
6gnkC01.pdb	1	Orthogonal bundle	1.1
6k4kA01.pdb	1	Orthogonal bundle	1.1
6ltpA01.pdb	1	Orthogonal bundle	1.1
6mcpA01.pdb	1	Orthogonal bundle	1.1
6nz4A02.pdb	1	Orthogonal bundle	1.1
6o16A06.pdb	1	Orthogonal bundle	1.1
6vq6a03.pdb	1	Orthogonal bundle	1.1
6vr4A09.pdb	1	Orthogonal bundle	1.1
6x44A01.pdb	1	Orthogonal bundle	1.1
6x67C01.pdb	1	Orthogonal bundle	1.1
6xjaP06.pdb	1	Orthogonal bundle	1.1
6yjjA00.pdb	1	Orthogonal bundle	1.1
6z6gA12.pdb	1	Orthogonal bundle	1.1
6zxpA00.pdb	1	Orthogonal bundle	1.1
7cffA00.pdb	1	Orthogonal bundle	1.1
7ctpA01.pdb	1	Orthogonal bundle	1.1
7f52A05.pdb	1	Orthogonal bundle	1.1
7kiyB01.pdb	1	Orthogonal bundle	1.1
7nxrA01.pdb	1	Orthogonal bundle	1.1
7pztA01.pdb	1	Orthogonal bundle	1.1
7roaA00.pdb	1	Orthogonal bundle	1.1
7u5dA03.pdb	1	Orthogonal bundle	1.1
7wwbA00.pdb	1	Orthogonal bundle	1.1
7xbjA01.pdb	1	Orthogonal bundle	1.1
7xc2B00.pdb	1	Orthogonal bundle	1.1
7yojA03.pdb	1	Orthogonal bundle	1.1
8a8tA02.pdb	1	Orthogonal bundle	1.1
8a9bB02.pdb	1	Orthogonal bundle	1.1
8b59C00.pdb	1	Orthogonal bundle	1.1
3houA05.pdb	1	Up-down bundle	1.2
5a22A01.pdb	1	Up-down bundle	1.2
5azbA00.pdb	1	Up-down bundle	1.2
5do7A02.pdb	1	Up-down bundle	1.2
5ezmA01.pdb	1	Up-down bundle	1.2
5ffjA02.pdb	1	Up-down bundle	1.2
5l75G00.pdb	1	Up-down bundle	1.2
5lcwN01.pdb	1	Up-down bundle	1.2
5mjoA00.pdb	1	Up-down bundle	1.2
5mrwB01.pdb	1	Up-down bundle	1.2
5mz6101.pdb	1	Up-down bundle	1.2
5n6hA01.pdb	1	Up-down bundle	1.2
5na6A04.pdb	1	Up-down bundle	1.2
5owvA01.pdb	1	Up-down bundle	1.2
5owvC03.pdb	1	Up-down bundle	1.2
5zb1A00.pdb	1	Up-down bundle	1.2
6eudA05.pdb	1	Up-down bundle	1.2
6gmmA02.pdb	1	Up-down bundle	1.2
6h4kA00.pdb	1	Up-down bundle	1.2
6i6bA00.pdb	1	Up-down bundle	1.2
6klcA02.pdb	1	Up-down bundle	1.2
6leoA00.pdb	1	Up-down bundle	1.2
6lvfA01.pdb	1	Up-down bundle	1.2
6m49A00.pdb	1	Up-down bundle	1.2
6nl3A00.pdb	1	Up-down bundle	1.2
6oh3A00.pdb	1	Up-down bundle	1.2
6or5A10.pdb	1	Up-down bundle	1.2
6qtiA03.pdb	1	Up-down bundle	1.2
6r69A00.pdb	1	Up-down bundle	1.2
6r6bF00.pdb	1	Up-down bundle	1.2
6u0oA00.pdb	1	Up-down bundle	1.2
6v8qA01.pdb	1	Up-down bundle	1.2
6vdpA00.pdb	1	Up-down bundle	1.2
7b0oA00.pdb	1	Up-down bundle	1.2
7emfP03.pdb	1	Up-down bundle	1.2
7jsjA00.pdb	1	Up-down bundle	1.2
7ltoA00.pdb	1	Up-down bundle	1.2
7mexA05.pdb	1	Up-down bundle	1.2
7mw0A01.pdb	1	Up-down bundle	1.2
7ncrA02.pdb	1	Up-down bundle	1.2
7o3vF00.pdb	1	Up-down bundle	1.2
7p54A00.pdb	1	Up-down bundle	1.2
7sbaI02.pdb	1	Up-down bundle	1.2
7sbaI05.pdb	1	Up-down bundle	1.2
7tacC00.pdb	1	Up-down bundle	1.2
7xk3B01.pdb	1	Up-down bundle	1.2
7y3wA02.pdb	1	Up-down bundle	1.2
7y63A02.pdb	1	Up-down bundle	1.2
7z6nA00.pdb	1	Up-down bundle	1.2
8eroA00.pdb	1	Up-down bundle	1.2
8fntA03.pdb	1	Up-down bundle	1.2
6xtzA00.pdb	1	Up-down bundle	1.2
6y7fA00.pdb	1	Up-down bundle	1.2
5cqrA00.pdb	1	Alpha Horseshoe	1.25
6skzA04.pdb	1	Alpha Horseshoe	1.25
7xdtA01.pdb	1	Alpha Horseshoe	1.25
8d49A03.pdb	1	Alpha Horseshoe	1.25
6xrxA03.pdb	1	Alpha Solenoid	1.4
7stlA02.pdb	1	Up-down bundle	1.2
6tfjA02.pdb	2	Aligned prism	2.1
5h3kA01.pdb	2	Beta Complex	2.17
7l6gA00.pdb	2	Beta Complex	2.17
7pw5B03.pdb	2	Beta complex	2.17
8b61A00.pdb	2	Beta Complex	2.17
6cmx.pdb	2	Shell	2.18
6h6g_364_2157.pdb	2	Shell	2.18
6h6g_6_363.pdb	2	Shell	2.18
5e9tB01.pdb	2	Single Sheet	2.2
5fb4B04.pdb	2	Roll	2.3
5klhA01.pdb	2	Roll	2.3
6jsdA00.pdb	2	Roll	2.3
6l77A00.pdb	2	Roll	2.3
7ojnL09.pdb	2	Roll	2.3
6zsuA03.pdb	2	Beta barrel	2.4
7ofnA00.pdb	2	Beta Barrel	2.4
8b14B01.pdb	2	Beta Barrel	2.4
8eojB01.pdb	2	Clam	2.5
5d9gA00.pdb	2	Sandwich	2.6
5k8gA04.pdb	2	Sandwich	2.6
6al5A00.pdb	2	Sandwich	2.6
6dv6A02.pdb	2	Sandwich	2.6
6lcjA01.pdb	2	Sandwich	2.6
6wesA00.pdb	2	Sandwich	2.6
7s9wA02.pdb	2	Sandwich	2.6
7slxA02.pdb	2	Sandwich	2.6
7zu8A00.pdb	2	Sandwich	2.6
8csp902.pdb	2	Sandwich	2.6
7qldA00.pdb	2	Sandwich	2.6
4zv0A00.pdb	2	Distorted Sandwich	2.7
5axwA06.pdb	2	Distorted Sandwich	2.7
6xtdB00.pdb	2	Distorted Sandwich	2.7
6y4eA00.pdb	2	Distorted Sandwich	2.7
6zrwA00.pdb	2	Distorted Sandwich	2.7
8embA01-434-482_896-983.pdb	2	Beta complex	2.17
6h62A00.pdb	2	Alpha-Beta Barrel	3.2
6b7lA01.pdb	2	3-Layer Beta Sandwich	3.5
7uwuA02.pdb	2	3-Layer beta sandwich	3.5
7uztA00.pdb	2	3-Layer beta sandwich	3.5
5ew5A01.pdb	2	3-Layer sandiwch	3.5
6ppd502.pdb	2	3-Layer Sandwich	3.5
5ngjA01.pdb	2	3-Layer (bab) sandwich	3.55
8eojB02.pdb	2	Sandwich	2.6
7vzga03.pdb	2	Beta complex	2.17
7chqA00.pdb	3	Roll	3.1
5ejjA02.pdb	3	Roll	3.1
5t4dA02.pdb	3	Roll	3.1
5vk2B00.pdb	3	Roll	3.1
6ahrL02.pdb	3	Roll	3.1
6s8eJ01.pdb	3	Roll	3.1
7apkE02.pdb	3	Roll	3.1
7apkE03.pdb	3	Roll	3.1
7bnyA00.pdb	3	Roll	3.1
7dl0A01.pdb	3	Roll	3.1
7lg5A01.pdb	3	Roll	3.1
7m8eF06.pdb	3	Roll	3.1
7rswA00.pdb	3	Roll	3.1
7vmcB00.pdb	3	Roll	3.1
8dgcA08.pdb	3	Roll	3.1
7y5yA00.pdb	3	Roll	3.1
8fm9A01.pdb	3	Superroll	3.15
7wjqB01.pdb	3	Superroll	3.15
4r04A06.pdb	3	Superroll	3.15
4r04A07.pdb	3	Superroll	3.15
4r04A08.pdb	3	Superroll	3.15
5c59A00.pdb	3	Superroll	3.15
5j67A01.pdb	3	Superroll	3.15
5xmgA01.pdb	3	Superroll	3.15
6oq5A06.pdb	3	Superroll	3.15
6w6wA02.pdb	3	Superroll	3.15
7ml9A01.pdb	3	Superroll	3.15
7pknL02.pdb	3	Superroll	3.15
7y78A02.pdb	3	Superroll	3.15
6xfiA01.pdb	3	Alpha-Beta Barrel	3.2
7rmuA00.pdb	3	Alpha-Beta Barrel	3.2
7vlmA00.pdb	3	2-Layer sandwich	3.3
7oxvA02.pdb	3	2-Layer sandwich	3.3
5dobA00.pdb	3	2-Layer sandwich	3.3
6ekvA03.pdb	3	2-Layer sandwich	3.3
6f40B01.pdb	3	2-Layer sandwich	3.3
6nmiD03.pdb	3	2-Layer sandwich	3.3
6p5hA00.pdb	3	2-Layer sandwich	3.3
6r1gA00.pdb	3	2-Layer sandwich	3.3
7bm2A00.pdb	3	2-Layer sandwich	3.3
7el1E00.pdb	3	2-Layer sandwich	3.3
7lfqA01.pdb	3	2-Layer sandwich	3.3
7n0jA00.pdb	3	2-Layer sandwich	3.3
7pvhA00.pdb	3	2-Layer sandwich	3.3
7qogM00.pdb	3	2-Layer Sandwich	3.3
7rqgA00.pdb	3	2-Layer Sandwich	3.3
7x77A01.pdb	3	2-Layer sandwich	3.3
7yjiA02.pdb	3	2-Layer sandwich	3.3
7ztwA00.pdb	3	2-Layer sandwich	3.3
8cykA00.pdb	3	2-Layer sandwich	3.3
3jbxA02.pdb	3	3-Layer (aba) sandwich	3.4
4o5pA01.pdb	3	3-Layer (aba) sandwich	3.4
4xqkA05.pdb	3	3-Layer (aba) sandwich	3.4
5b2oA06.pdb	3	Alpha Beta Complex	3.9
5j83A01.pdb	3	3-Layer (aba) sandwich	3.4
5kdvA02.pdb	3	3-Layer (aba) sandwich	3.4
5l9wA01.pdb	3	3-Layer (aba) sandwich	3.4
5m41A02.pdb	3	3-Layer (aba) sandwich	3.4
5nz7A01.pdb	3	3-Layer (aba) sandwich	3.4
5xeaA02.pdb	3	3-Layer (aba) sandwich	3.4
5zwnW00.pdb	3	3-Layer (aba) sandwich	3.4
6ahrL01.pdb	3	3-Layer (aba) sandwich	3.4
6eacA01.pdb	3	3-Layer (aba) sandwich	3.4
6fcxA02.pdb	3	3-Layer (aba) sandwich	3.4
6jt7A01.pdb	3	3-Layer (aba) sandwich	3.4
6n2cA02.pdb	3	3-Layer (aba) sandwich	3.4
6o6sA03.pdb	3	3-Layer (aba) sandwich	3.4
6s6bD00.pdb	3	3-Layer (aba) sandwich	3.4
6vm5A01.pdb	3	3-Layer (aba) sandwich	3.4
6wjeF00.pdb	3	3-Layer (aba) sandwich	3.4
7bgsB00.pdb	3	3-Layer (aba) sandwich	3.4
7dcmA00.pdb	3	3-Layer (aba) sandwich	3.4
7drgA00.pdb	3	3-Layer (aba) sandwich	3.4
7eivC02.pdb	3	3-Layer (aba) sandwich	3.4
7mexA09.pdb	3	3-Layer (aba) sandwich	3.4
7yd4A00.pdb	3	3-Layer (aba) sandwich	3.4
7zpfA02.pdb	3	3-Layer (aba) sandwich	3.4
8exeB00.pdb	3	3-Layer (aba) sandwich	3.4
7bprA00.pdb	3	3-Layer (bba) Sandwich	3.5
7eebF01.pdb	3	3-Layer (bba) Sandwich	3.5
7ub2E02.pdb	3	3-Layer (bba) sandwich	3.5
7xjvA02.pdb	3	3-Layer (bba) sandwich	3.5
8hcnD00.pdb	3	3-Layer (bba) sandwich	3.5
6yg8A04.pdb	3	3-Layer(bba) Sandwich	3.5
7a59A02.pdb	3	3-Layer(bba) Sandwich	3.5
5nj5A02.pdb	3	3-Layer (bab) sandwich	3.55
7emfN03.pdb	3	3-Layer (bab) Sandwich	3.55
7cy4A03.pdb	3	4-Layer Sandwich	3.6
7ylqA02.pdb	3	4-Layer Sandwich	3.6
7zqpb02.pdb	3	Alpha Beta Complex	3.9
8bd1A00.pdb	3	Alpha Beta complex	3.9
8fcjI02.pdb	3	Alpha Beta Complex	3.9
8sogA00.pdb	3	Alpha Beta Complex	3.9
7kp2A00.pdb	3	Alpha Beta Complex	3.9
7sqrA02.pdb	3	Alpha Beta Complex	3.9
